# Supplementary material for: Patterns of relapse in patients with localized gastric adenocarcinoma who had surgery with or without adjunctive therapy: costs and effectiveness of surveillance
Source: Oncotarget. 2017 Jul 13;8(46):81430–40. doi: 10.18632/oncotarget.19226 (PMC5655297; doi:10.18632/oncotarget.19226)
Supplement: Supplementary file 2 [file oncotarget-08-81430-s002.xlsx]

## Sheet: Sheet1
Supplemental Table 3 Survival and Recurrence Outcomes by Patient Characteristics
		OS			PFS			TTR
Characteristic Level		Deaths / Total	5-yr (SE)	P-value*	Events / Total	5-yr (SE)	P-value*	Events / Total	5-yr (SE)	P-value*
All Patients		88 / 246	64%(4%)		111 / 246	55%(4%)		79 / 246	63%(3%)
Age at Dx				0.51			0.51			0.03
	<60	39 / 111	65%(5%)		51 / 111	53%(5%)		41 / 111	58%(5%)
	≥60	49 / 135	62%(5%)		60 / 135	56%(5%)		38 / 135	67%(5%)
Gender				0.71			0.64			0.95
	Female	36 / 99	60%(6%)		45 / 99	54%(5%)		33 / 99	62%(5%)
	Male	52 / 147	67%(5%)		66 / 147	56%(5%)		46 / 147	64%(4%)
Race				0.56			0.2			0.24
	White	54 / 139	65%(5%)		70 / 139	55%(5%)		49 / 139	61%(4%)
	Non-White	34 / 107	60%(6%)		41 / 107	53%(6%)		30 / 107	65%(5%)
Alcohol				0.54			0.93			0.79
	Frequent/Past	27 / 79	68%(6%)		37 / 79	55%(6%)		26 / 79	63%(6%)
	Rarely/Never	61 / 167	61%(4%)		74 / 167	55%(4%)		53 / 167	63%(4%)
Smoking				0.84			0.82			0.87
	Nonsmoker	36 / 108	63%(6%)		47 / 108	53%(5%)		34 / 108	64%(5%)
	Nonsmoker Quit	38 / 100	65%(6%)		46 / 100	58%(6%)		32 / 100	64%(5%)
	Smoker	14 / 38	62%(9%)		18 / 38	53%(9%)		13 / 38	60%(9%)
Length of Tumor				0.08			0.36			0.45
	≤3	17 / 60	78%(7%)		24 / 60	64%(7%)		16 / 60	68%(7%)
	>3	34 / 101	60%(6%)		42 / 101	52%(6%)		31 / 101	63%(6%)
Location of Tumor				0.86			0.53			0.95
	Gastric	64 / 182	61%(4%)		78 / 182	54%(4%)		58 / 182	62%(4%)
	AEG 2/3	24 / 64	71%(6%)		33 / 64	56%(7%)		21 / 64	65%(6%)
Baseline Stage				0.17			0.03			0.01
	I	14 / 53	76%(7%)		16 / 53	74%(7%)		1953-09-01	82%(6%)
	II	34 / 88	61%(6%)		41 / 88	52%(6%)		26 / 88	64%(6%)
	III/IV	40 / 103	58%(6%)		53 / 103	48%(5%)		43 / 103	54%(5%)
Mass				0.64			0.39			0.25
	Yes	65 / 192	66%(4%)		81 / 192	57%(4%)		56 / 192	65%(4%)
	No	21 / 50	60%(8%)		27 / 50	52%(8%)		21 / 50	58%(7%)
Tumor Grade				0.02			0.01			0.01
	G1/G2 Well/Moderately	1955-11-01	86%(6%)		15 / 55	81%(6%)		1955-08-01	85%(5%)
	Differentiated
	G3 Poorly Differentiated	75 / 188	58%(4%)		94 / 188	48%(4%)		71 / 188	57%(4%)
Adenocarcinoma Subtype				0.49			0.15			0.01
	M & SRC	2017-06-18	70%(13%)		2017-07-18	68%(12%)		2017-05-18	68%(12%)
	M- Mucinous	2017-01-03	NR		2017-01-03	NR		2017-01-03	NR
	NE- Neuro Endocrine	0 / 1	NR		0 / 1	NR		0 / 1	NR
	NOS- Not Otherwise Specified	36 / 117	70%(5%)		45 / 117	64%(5%)		25 / 117	75%(4%)
	SRC- Signet Ring Carcinoma	45 / 107	56%(6%)		58 / 107	44%(5%)		48 / 107	50%(5%)
p/yp Stage				<0.001			<0.001			<0.001
	0	2017-08-31	90%(6%)		2017-08-31	90%(5%)		1931-02-01	93%(5%)
	I	1965-11-01	88%(5%)		1965-12-01	86%(5%)		1965-03-01	94%(4%)
	II	29 / 81	57%(7%)		42 / 81	43%(6%)		34 / 81	54%(6%)
	III	33 / 58	38%(7%)		39 / 58	29%(7%)		32 / 58	36%(7%)
	IV	2017-06-07	0%(0%)		2017-07-07	0%(0%)		2017-06-07	0%(0%)
% Residual Tumor				0.05			0.01			0.01
	P0	1931-06-01	89%(6%)		2017-08-31	84%(7%)		1931-04-01	87%(6%)
	P1	24 / 70	61%(7%)		31 / 70	52%(7%)		22 / 70	60%(7%)
	P2	14 / 40	53%(10%)		21 / 40	42%(9%)		18 / 40	45%(9%)
R Margin				0.01			0.01			0.003
	R0 Resection	69 / 212	67%(4%)		87 / 212	60%(4%)		60 / 212	67%(4%)
	R1 Resection	16 / 29	40%(11%)		20 / 29	24%(9%)		17 / 29	33%(10%)
Total Gastrectomy				0.001			0.03			0.31
	Yes	43 / 85	50%(6%)		46 / 85	45%(6%)		31 / 85	58%(6%)
	No	44 / 160	73%(4%)		64 / 160	61%(4%)		47 / 160	66%(4%)
Relapse Location**				0.02
	Distant	54 / 73	9% (4%)
	Luminal/Regional	2017-02-06	N/A
OS=Overall Survival; RFS=Recurrence Free Survival; TTR=Time To Recurrence; SE=Standard Error; AEG=Adenocarcinoma of Esophagogastric Junction; NR=Not reached, no patients had follow-up to 5 years and the longest living patient was censored.
* P-values were calculated based on continuous values for age and excluded patients the missing values for each characteristic.
** It was for relapse patients only and calculated from relapse date.
